# Supplementary material for: Enabling Survival of Transplanted Neural Precursor Cells in the Ischemic Brain
Source: Adv Sci (Weinh). 2023 Oct 22;10(33):2302527. doi: 10.1002/advs.202302527 (PMC10667812; doi:10.1002/advs.202302527)
Supplement: Supplementary file 2 — Supporting Information [file ADVS-10-2302527-s002.zip]

Archive with 1 entries (1 files):
- Supplementary Table 1 v1.xlsx
