# Supplementary material for: Enabling Survival of Transplanted Neural Precursor Cells in the Ischemic Brain
Source: Adv Sci (Weinh). 2023 Oct 22;10(33):2302527. doi: 10.1002/advs.202302527 (PMC10667812; doi:10.1002/advs.202302527)
Supplement: Supplementary file 2 — Supporting Information [file ADVS-10-2302527-s002.zip › Supplementary Table 1 v1.xlsx]

## Sheet: Sheet1
				Mean	SD
Fig 1	1e	Control	cleaved-caspase3+	97.72	1.55467
			cleaved-caspase3-	2.28
		Maraviroc	cleaved-caspase3+	93.92	2.06567
			cleaved-caspase3-	6.08
		Fibrinogen	cleaved-caspase3+	89.18	4.48018
			cleaved-caspase3-	10.82
		Cocktail	cleaved-caspase3+	0.662	0.387066
			cleaved-caspase3-	99.338
	1g	Control	DCX+	31.6	14.2352
			SOX2+	52	24.6475
		Maraviroc	DCX+	36	18.4797
			SOX2+	49.25	25.1035
		Fibrinogen	DCX+	388.25	196.131
			SOX2+	731.25	178.372
		Cocktail	DCX+	96505.8	13283
			SOX2+	20760	6723.71
Fig 2	2g	Cocktail	NF+	89.175	5.38812
			NF-	10.825
	2i	Cocktail	NeuN- STEM121+	1.04561e+06	63403.5
			NeuN+ STEM121+	740130	144324
	2m	Cocktail	Upper layer	70.9724	7.21305
			Deep layer	43.7174	4.27297
Fig 3	3d	Sham	Iba1	8.225	2.08851
		Control	Iba1	7.5	1.62019
		Maraviroc	Iba1	7.675	1.77535
		Fibrinogen	Iba1	5.95	2.09105
		Cocktail	Iba1	1.475	0.438035
	3e	Sham	GFAP	3.875	1.09858
		Control	GFAP	3.5	0.463681
		Maraviroc	GFAP	3.2	0.696419
		Fibrinogen	GFAP	3.7	0.667083
		Cocktail	GFAP	1.8	0.360555
	3f	Sham	CSPG	5.2	0.681909
		Control	CSPG	5.425	0.858414
		Maraviroc	CSPG	4.575	1.46863
		Fibrinogen	CSPG	4.875	1.65737
		Cocktail	CSPG	0.325	0.147902
	3g	Sham		0.167949	0.124177
		Control		0.141459	0.0925938
		Maraviroc		0.940571	0.172925
		Fibrinogen		0.465162	0.185026
		Cocktail		2.27543	0.446286
	3i	Cocktail	Intact region	5.5	0.463681
			Grafts	5.025	0.60156
Fig 4	4c	Wild type		0.0834263	0.00868071
		2 dps		0.135133	0.0242929
		14 dps		0.161091	0.0303948
		44 dps		0.16305	0.0253282
	4d	Wild type		0.0832897	0.0370718
		2 dps		0.177778	0.101475
		14 dps		0.206193	0.024262
		44 dps		0.177002	0.00559357
	4e	Wild type		0.0598527	0.0320488
		2 dps		0.202806	0.0448728
		14 dps		0.147026	0.0231585
		44 dps		0.153362	0.0352025
	4f	Wild type		0.116507	0.0418993
		2 dps		0.172749	0.039905
		14 dps		0.180425	0.0541696
		44 dps		0.23386	0.021572
	4i	Control		0.164294	0.0350791
		Maraviroc		0.144787	0.0273459
		Fibrinogen		0.171598	0.0335293
		Cocktail		0.0654017	0.00690473
	4j	Control		0.176504	0.0260428
		Maraviroc		0.163086	0.0563069
		Fibrinogen		0.187652	0.013316
		Cocktail		0.0635907	0.0099304
	4k	Control		0.191716	0.0053643
		Maraviroc		0.210218	0.0542022
		Fibrinogen		0.178855	0.0415278
		Cocktail		0.085747	0.0299395
	4l	Control		0.541069	0.0724512
		Maraviroc		0.458194	0.0488895
		Fibrinogen		0.41897	0.0782695
		Cocktail		0.334	0.0501528
Fig 5	5d	NPCs		4.22667	1.11506
		D7 neurons		1.81333	0.683439
		D60 neurons		0.466667	0.20822
	5k	vehicle + PBS		9.48	2.40977
		vehicle + CCL3/4/5		28.76	3.70513
		CCR5-RNAi + CCL3/4/5		9.84	1.84472
		Maraviroc + CCL3/4/5		20.7774	1.35611
S fig 1	1a	Cocktail gel	pre	0.004	0.00547723
			0 day	0.318	0.0909395
			1 day	0.434	0.145362
			3 day	0.642	0.147547
			7 day	1.082	0.289085
		Free maraviroc	pre	0	0.00707107
			0 day	5.01	0.108628
			1 day	4.996	0.150599
			3 day	4.944	0.0684105
			7 day	4.942	0.0957601
	1f	Brn2		26.247	1.42793
		Ctip2		72.925	3.5327
		Foxp2		51.8072	6.97209
S fig 2	2c	Control		0	0
		Maraviroc		0	0
		Fibrinogen		1.36503	0.33928
		Cocktail		12.3017	3.17765
S fig 3	3c	Ki67+		0.4225	0.235425
		Ki67-		99.5775
	3e	SOX9-		8.7875	2.38313
		SOX9+		91.2125
S fig 5	5a	Wild type	-14 dpt	389.14	18.1965
			pre transplantation	391.83	15.8546
			14 dpt	421.45	11.4822
			30 dpt	402.38	14.2457
		Sham	-14 dpt	413.95	13.5234
			pre transplantation	146.82	8.53902
			14 dpt	153.29	6.60155
			30 dpt	227.05	7.81242
		Control	-14 dpt	386.18	21.1846
			pre transplantation	124.95	9.15432
			14 dpt	163.41	7.54715
			30 dpt	272.65	14.0549
		Maraviroc	-14 dpt	369.67	17.2459
			pre transplantation	130.14	26.8135
			14 dpt	148.36	25.1854
			30 dpt	240.76	21.7841
		Fibrinogen	-14 dpt	400.54	24.5839
			pre transplantation	187.36	18.8073
			14 dpt	165.82	19.3355
			30 dpt	227.18	14.3242
		Cocktail	-14 dpt	372.91	25.6418
			pre transplantation	142.56	14.9275
			14 dpt	195.92	20.2752
			30 dpt	326.08	23.8421
	5b	Wild type	-14 dpt	4.92	2.68742
			pre transplantation	6.74	1.96395
			14 dpt	8.11	2.45371
			30 dpt	5.15	1.38649
		Sham	-14 dpt	6.52	3.42188
			pre transplantation	8.37	1.44574
			14 dpt	5.64	1.94239
			30 dpt	7.39	1.67484
		Control	-14 dpt	4.57	1.94833
			pre transplantation	26.16	9.15432
			14 dpt	20.54	6.64216
			30 dpt	15.86	3.21684
		Maraviroc	-14 dpt	6.94	1.41121
			pre transplantation	25.78	11.6524
			14 dpt	18.36	6.1548
			30 dpt	17.28	8.0495
		Fibrinogen	-14 dpt	5.91	3.18624
			pre transplantation	23.48	5.1283
			14 dpt	16.52	3.01512
			30 dpt	14.74	2.63319
		Cocktail	-14 dpt	7.66	1.42154
			pre transplantation	28.14	5.62184
			14 dpt	15.92	2.60564
			30 dpt	9.58	3.40389
S fig 6	6b	Low CCL3/4/5		10.9677	4.34963
		High CCL3		41.7374	6.88869
		High CCL4		33.6716	8.55684
		High CCL5		32.4292	3.18471
		High CCL3/4/5		35.5664	13.4154
S fig 7	7b	vehicle + PBS		9.85727	2.18978
		vehicle + CCL3/4/5		31.3962	5.19727
		CCR5-RNAi + CCL3/4/5		10.5011	1.56399
		Maraviroc + CCL3/4/5		20.7774	1.35611
